# Supplementary material for: Comparative Study of the Immune Microenvironment in Heterotopic Tumor Models
Source: Cancers (Basel). 2024 Jan 10;16(2):295. doi: 10.3390/cancers16020295 (PMC10813609; doi:10.3390/cancers16020295)
Supplement: Supplementary file 1 [file cancers-16-00295-s001.zip]

Archive with 1 entries (1 files):
- cancers-2807882-supplementary.pdf
